# Supplementary material for: Spatial Differentiation and Environment-Driven Mechanisms of Locust Community Structure in the Xinjiang Region Along the Sino-Kazakh Border
Source: Insects. 2026 Mar 22;17(3):348. doi: 10.3390/insects17030348 (PMC13026512; doi:10.3390/insects17030348)
Supplement: Supplementary file 1 [file insects-17-00348-s001.zip]

Archive with 5 entries (5 files):
- table S4.csv
- Figure S1.tif
- table S1.csv
- table S2.pdf
- table S3.pdf
