# Supplementary material for: Spatial Differentiation and Environment-Driven Mechanisms of Locust Community Structure in the Xinjiang Region Along the Sino-Kazakh Border
Source: Insects. 2026 Mar 22;17(3):348. doi: 10.3390/insects17030348 (PMC13026512; doi:10.3390/insects17030348)
Supplement: Supplementary file 1 [file insects-17-00348-s001.zip › table S4.csv]

Environmental variables (soil properties and vegetation characteristics) for each plot.
Plot number	Grassland types	Annual average soil temperature (°C)	fengsu(m/s)	Average annual precipitation (mm)	Altitude (m)	Average plant height (cm)	Average plant cover	Plant C content	Plant N	Plant P	Plant K	Soil C	Soil N	Soil P	Soil potassium	Soil pH	Soil salinity	Soil electrical conductivity	Soil Total Dissolved Solids	Soil bulk density	Soil moisture content
S1	G2	5.977334583	0.67270613	1.67	1690	46.167	0.803	21.956	15.655	0.947	21.032	43.42	1.532	0.798	16.782	6.9	122	217.889	116.333	1.182	0.112
S2	G2	5.670665992	0.39844283	1.83	2137	139.311	0.948	31.597	11.855	1.236	19.848	45.824	1.528	1.798	6.268	6.01	68.778	130.222	63.889	#N/A	#N/A
S3	G4	12.89391734	1.257582086	0.95	632.3	14.6	0.057	45.544	17.164	2.117	18.836	8.907	0.526	2.196	5.797	7.87	46.222	91.556	43.444	1.471	0.002
S4	G4	12.89391734	1.257582086	0.95	787.8	84.583	0.283	37.963	#N/A	#N/A	#N/A	7.899	0.952	0.932	4.963	7.8	42.556	84	40.222	1.557	0.006
S5	G4	11.60757853	1.275961422	1.16	847.7	11.833	0.067	37.446	18.24	2.022	21.25	12.234	0.901	1.395	7.042	7.4	73.556	133	64.111	1.394	0.003
S6	G4	11.60757853	1.275961422	1.16	869.1	25.878	0.247	32.093	5.075	1.093	31.352	12.013	1.032	1.377	6.016	7.65	52.889	98.889	49.222	1.463	0.004
S7	G5	11.60757853	1.275961422	1.16	908.4	13.537	0.074	35.751	14.513	0.839	23.342	12.315	0.705	2.104	5.685	7.15	73.222	136.556	65.889	1.448	0.004
S8	G4	12.68566793	1.239905882	1	741.8	3.11	0.01	38.473	12.93	1.147	46.696	10.975	0.647	1.564	9.981	7.54	76.333	139.222	71	1.429	0.006
S9	G5	11.25333556	1.214753489	1.21	806.9	11.347	0.039	28.142	20.396	1.067	22.799	11.639	0.584	0.895	5.281	7.81	41	81.889	38.333	1.402	0.01
S10	G4	10.63366343	1.104005701	1.3	879	8.863	0.034	27.969	18.315	1.25	11.713	18.594	0.612	1.873	6.278	7.15	96.111	160.778	88.778	1.201	0.076
S11	G5	9.908331808	0.942715518	1.44	962	23.488	0.169	37.501	15.854	0.886	18.364	26.913	1.668	1.012	4.953	7.21	67	125.556	61.556	1.198	0.063
S12	G4	10.36149751	1.18435522	1.43	865.6	3.4	0.043	32.169	10.49	0.813	30.095	12.986	0.856	1.178	7.535	7.68	53.333	105.111	49.889	1.386	0.013
S13	G4	10.30732879	1.248906068	1.26	1031.9	22.642	0.066	42.402	11.452	1.712	37.605	11.636	0.971	1.023	16.79	7.71	48.333	94.333	46.778	1.459	0.013
S14	G5	6.889164233	1.0496065	1.83	1325.6	11.275	0.062	40.373	17.697	1.904	10.978	25.116	0.978	1.246	8.7	7.28	50.333	98.444	44.778	1.125	0.079
S15	G1	6.889164233	1.0496065	1.83	1156.2	23.345	0.135	41.17	14.685	0.931	93.986	#N/A	#N/A	#N/A	#N/A	#N/A	#N/A	#N/A	#N/A	1.265	0.229
S16	G4	6.889164233	1.0496065	1.83	1262.11	9.694	0.116	30.974	10.75	1.416	13.254	17.469	0.605	0.616	8.878	7.32	59.556	113.333	54	1.283	0.028
S17	G4	10.21750285	1.224930313	1.51	1073	24.067	0.323	38.488	12.232	1.196	10.618	10.911	0.555	1.858	6.89	7.68	47.222	90.889	44.444	1.36	0
S18	G4	10.21750285	1.224930313	1.51	993.27	12	0.033	39.749	13.846	0.692	35.198	12.789	0.617	1.627	8.146	7.55	56.222	107.889	50.222	1.422	0.013
S19	G5	10.36149751	1.18435522	1.43	1029.03	12.5	0.074	39.416	1.778	7.473	13.155	13.825	0.832	1.533	6.892	7.62	60	109.778	57.111	1.302	0.007
S20	G4	11.12933758	1.048732234	2.67	946.9	9.611	0.182	37.431	8.011	1.204	38.47	14.487	0.573	1.144	5.401	7.77	44.222	86.556	42.111	#N/A	#N/A
S21	G5	10.71091867	1.060575803	3	1302.99	7.2	0.228	32.962	14.665	1.542	12.183	18.928	0.954	0.773	10.863	7.38	60.556	114.333	56.889	1.372	0.07
S22	G5	11.06025084	0.990818698	2.48	862.5	14.267	0.062	19.636	18.798	0.906	25.973	23.083	0.787	2.388	7.65	7.65	39.111	78.333	38.333	0.946	0.017
S23	G5	7.812999975	0.852129267	4.78	1461.02	14.267	0.187	34.471	10.025	0.762	18.828	25.088	0.327	1.1	12.244	7.23	48.222	91.778	45.111	1.092	0.059
S24	G5	10.54916535	0.934823025	2.64	1145.2	14.9	0.085	39.997	10.969	1.013	8.081	20.688	1.188	1.339	5.407	7.41	59	110.333	56.222	1.333	0.084
S25	G4	10.90758666	0.898412013	2.56	830	11.5	0.24	31.398	13.812	1.711	16.43	13.135	0.819	1.634	8.104	7.89	51.111	98.556	47.444	1.092	0.028
S26	G4	10.74891561	1.0034704	2.79	1230.7	7.367	0.039	38.28	10.483	1.233	12.164	20.19	1.69	0.887	7.293	7.37	76.444	141.444	71.889	1.231	0.052
S27	G4	10.90758666	0.898412013	2.56	767.7	12.356	0.223	35.154	11.219	0.169	16.265	16.026	0.551	1.125	7.75	7.75	41.111	77.889	39.444	1.322	0.027
S28	G2	8.232835383	0.747807009	4.26	2075.8	48.911	0.556	30.644	22.55	2.73	33.131	49.328	1.997	0.963	5.709	6.33	88.222	161.222	82.889	1.073	0.215
S29	G2	6.254416408	0.451570874	5.38	2453.67	18.121	1.008	32.033	19.819	3.504	27.315	26.934	1.024	2.47	7.409	6.73	99.222	177.333	90.667	1.356	0.185
S30	G2	5.201003017	0.191145193	1.79	1622.7	19.558	0.178	34.633	16.311	2.046	14.149	43.933	1.126	0.955	12.088	6.4	90	163.556	82.556	0.946	0.183
S31	G2	5.741169217	0.659493165	2.82	1998.52	25.404	0.137	35.516	21.885	1.823	20.953	51.546	2.105	1.395	7.197	5.93	136.444	245.111	129.667	0.956	0.19
S32	G5	4.731914783	0.806706195	2.13	1644.7	7.461	0.13	#N/A	#N/A	#N/A	#N/A	32.664	1.436	1.031	6.012	7.09	85.111	151.111	77.667	1.23	0.096
S33	G2	4.284834808	1.075289232	2.09	1725.4	12.617	0.166	#N/A	#N/A	#N/A	#N/A	43.03	1.365	1.53	7.981	7.13	93.222	167.111	85.333	1.061	0.1
S34	G1	4.946997575	0.777091988	1.8	1647.31	3.25	0.138	30.036	19.457	1.127	23.766	45.766	1.486	1.954	7.774	7.44	275.556	499.333	256	0.912	0.204
S35	G2	1.7955007	1.022318588	3.92	1994.7	19.133	0.253	31.259	27.007	2.712	34.603	46.535	1.858	0.943	12.114	5.8	72.222	140.778	67.333	1.076	0.173
S36	G2	4.534918717	0.772335141	3.03	1809.55	34.4	0.8	27.175	31.371	1.14	28.272	43.393	0.697	1.186	7.658	6.9	76.778	137.222	72.222	1.205	0.075
S37	G5	4.527497858	0.709711311	1.77	1715.8	32.267	0.353	#N/A	#N/A	#N/A	#N/A	28.617	1.157	0.612	12.436	7.29	80.556	145.667	75.889	1.271	0.088
S38	G1	4.890911358	0.941100587	2.07	1536.06	89.05	0.79	29.549	18.497	2.443	26.436	15.704	1.092	0.979	6.361	7.54	64.222	121.222	60.111	1.419	0.144
S39	G3	4.874332675	0.185747993	2.13	1588.7	28.867	0.883	31.208	19.543	2.013	27.982	45.867	1.913	1.044	8.638	7.15	116.667	194.778	108.111	1.126	0.257
S40	G2	6.630248008	0.456351654	2.1	2061.61	210.261	0.97	30.972	20.812	1.723	24.39	49.274	2.202	1.429	6.768	6.32	109.333	197.333	101.667	1.158	0.131
S41	G5	12.23766479	0.265270215	0.99	367.2	#N/A	#N/A	39.593	1.052	14.392	7.046	11.817	0.482	1.059	6.447	8.22	64.778	133.556	65.722	1.106	0.022
S42	G1	11.77449442	0.245093445	1.01	370	#N/A	#N/A	44.507	1.532	8.666	3.311	18.901	0.32	1.725	9.398	7.88	1277.222	2977.778	1470.111	1.161	0.028
S43	G5	8.757831833	0.572129323	1.64	940	#N/A	#N/A	47.846	9.831	0.782	12.998	17.827	0.552	1.398	7.435	7.77	68.111	141.333	69.667	1.331	0.031
S44	G4	7.055332442	0.296629849	1.8	1080.32	#N/A	#N/A	38.692	7.938	1.728	10.468	14.508	1.304	1.959	7.349	7.94	97.556	202.778	98.333	#N/A	#N/A
S45	G4	9.736248258	0.402089467	1.11	676	#N/A	#N/A	39.67	6.075	1.423	9.027	16.468	0.83	0.744	6.03	7.89	113.556	236.778	117.889	#N/A	#N/A
S46	G1	11.45424803	0.93148639	1	453.9	#N/A	#N/A	39.009	2.571	0	16.169	13.635	0.644	1.037	7.33	8.05	133.778	278.778	139.333	#N/A	#N/A
S47	G5	11.20808308	0.827580943	1.03	477.6	#N/A	#N/A	36.428	15.438	1.579	21.872	12.852	0.628	1.175	5.321	8.01	89	181.222	90.333	#N/A	#N/A
S48	G5	11.17991791	0.854488022	1	492.18	#N/A	#N/A	43.489	3.991	0.585	13.99	10.578	0.517	0.775	6.542	8.12	61.444	129.778	58.222	#N/A	#N/A
S49	G4	12.58066712	0.68783031	0.57	216.05	13.833	0.057	28.924	23.614	0.333	6.241	#N/A	#N/A	#N/A	#N/A	#N/A	#N/A	#N/A	#N/A	1.139	0.033
S50	G4	12.58066712	0.68783031	0.57	372.76	24.275	0.347	#N/A	26.291	0.184	13.115	12.333	0.495	1.08	5.869	8.54	82.667	179.444	63.889	#N/A	#N/A
S51	G5	7.28283335	0.772601894	1.01	1041.3	19.652	0.725	44.302	17.461	1.092	10.2	38.145	2.096	2.044	12.657	7.03	84.111	167	66	0.819	0.087
S52	G2	10.31308135	0.758821574	0.93	803.6	3.533	0.6	#N/A	#N/A	#N/A	#N/A	#N/A	#N/A	#N/A	#N/A	#N/A	#N/A	#N/A	#N/A	1.257	0.051
S53	G4	10.88225199	0.688330367	0.9	603.64	12.365	0.54	#N/A	#N/A	#N/A	#N/A	8.126	0.438	0.913	6.119	8.47	72.333	151.444	73.778	1.699	0.055
S54	G2	9.919915775	0.768352929	1.02	943.36	2.556	0.8	#N/A	#N/A	#N/A	#N/A	13.812	0.46	0.726	9.749	7.64	59.889	136.444	63.333	1.029	0.051
S55	G3	8.009250875	0.205952719	1.72	883.7	3.037	0.62	44.221	23.424	1.126	31.354	15.7	0.468	0.921	10.749	7.86	62	147.333	67.667	#N/A	#N/A
S56	G4	10.20758462	0.995207626	0.56	433.32	15.083	0.383	35.491	9.4	0.928	18.89	7.098	0.547	1.911	6.968	7.7	318	643.556	332.222	1.443	0.014
S57	G5	10.11466879	0.922827599	0.62	512.2	5.289	0.183	27.562	11.206	0.761	14.605	6.524	0.84	3.65	6.14	6.81	30.111	67	29.444	1.543	0.003
S58	G5	9.392419442	0.490748434	0.77	500.9	10.685	0.177	35.624	14.313	0.937	19.983	4.41	0.547	0.856	4.881	7.55	26	77.333	32.444	1.754	0
S59	G5	9.392419442	0.490748434	0.77	500.9	11.667	0.217	37.115	9.464	1.49	16.725	4.611	0.88	2.24	2.64	7.21	8	22	10	1.703	0.024
S60	G4	9.058663925	0.91292578	0.88	885.4	13.963	0.65	37.823	#N/A	#N/A	#N/A	15.283	2.618	3.221	10.933	7.69	84.5	173.333	88.5	1.118	0.379
S61	G3	8.080333967	0.950742681	1.04	1110.2	5.833	0.9	35.853	20.283	1.596	19.452	25.506	2.467	3.424	11.019	7.16	108	235.333	116.889	0.888	0.225
S62	G2	5.114165242	0.397114002	1.25	1554.3	5.708	0.783	41.753	12.879	0.33	32.059	41.284	1.924	2.745	14.22	6.95	57.889	124.889	53.889	0.946	0.07
S63	G2	5.114165242	0.397114002	1.25	1998.1	6.236	0.827	44.887	12.661	1.533	19.6	47.554	5.046	3.817	17.062	6.62	139.333	287.667	103.778	0.521	0.221
S64	G2	5.114165242	0.397114002	1.25	2283.6	2.738	0.8	37.921	15.375	0.772	42.247	45.638	3.45	1.76	1.98	#N/A	#N/A	#N/A	#N/A	0.66	0.338
S65	G2	7.480577092	0.889252442	1.6	593.1	3.037	0.62	39.64	15.002	2.621	11.57	37.41	#N/A	#N/A	#N/A	5.85	104.778	216.111	105.222	0.808	0.246
S66	G4	11.76300201	1.022704084	0.35	593.1	12.667	0.467	38.064	12.826	1.895	16.749	8.279	0.514	1.27	5.204	7.44	36.133	86.133	39	1.356	0.008
S67	G4	12.56925099	0.803291787	0.32	546.8	6.278	0.367	42.971	8.645	1.427	1.725	8.104	0.593	0.883	4.898	7.84	26.111	63.667	29.667	1.259	0.007
S68	G4	9.768332408	1.226761444	1.16	550.9	6.119	0.467	40.537	5.99	1.75	16.047	7.663	0.565	0.828	4.853	7.58	19.111	62.222	28.778	1.613	0.057
S69	G4	9.868417367	0.531336804	0.76	374.4	7.361	0.217	42.85	17.951	2.87	14.752	6.411	0.446	0.724	4.557	7.68	39.5	60	25.833	1.765	0.006
S70	G2	5.604333483	0.368130884	1.46	1640.7	5.167	0.45	43.246	0.237	14.157	53.205	13.695	0.78	1.99	8.71	7.86	81	169.67	83	1.156	0.072
S71	G5	8.236917108	1.274631093	1.51	1175	10.333	0.7	43.71	21.163	0.743	42.938	#N/A	3.62	1.42	20.88	7.68	213	449.67	224.33	0.95	0.106
S72	G4	9.603997783	0.526128435	0.86	722.6	#N/A	#N/A	#N/A	#N/A	#N/A	#N/A	#N/A	#N/A	#N/A	#N/A	#N/A	#N/A	#N/A	#N/A	#N/A	#N/A
S73	G4	7.723250333	1.194611566	1.99	1151.5	#N/A	#N/A	#N/A	#N/A	#N/A	#N/A	#N/A	#N/A	#N/A	#N/A	#N/A	#N/A	#N/A	#N/A	#N/A	#N/A
S74	G5	8.099249775	1.01568422	1.73	1229.3	#N/A	#N/A	#N/A	#N/A	#N/A	#N/A	#N/A	#N/A	#N/A	#N/A	#N/A	#N/A	#N/A	#N/A	#N/A	#N/A
S75	G4	6.936166383	1.070338632	2.4	1674.5	#N/A	#N/A	#N/A	#N/A	#N/A	#N/A	#N/A	#N/A	#N/A	#N/A	#N/A	#N/A	#N/A	#N/A	#N/A	#N/A
S76	G5	12.23766479	0.265270215	0.99	351.7	30.617	0.7	35.022	18.031	0.23	7.519	22.121	0.663	0.948	7.027	7.82	148.556	309	154	1.035	0.166
S77	G4	10.43141326	1.023541224	1.26	776.1	11.238	0.717	35.724	2.617	0	0	15.026	0.552	1.366	6.348	6.85	21.667	53	22.444	1.087	0.016
S78	G4	10.69766642	0.535548185	0.66	1058.6	28.963	0.283	35.247	0.517	12.63	27.413	10.189	0.581	0.6	6.64	7.7	1960.333	4320	2115.778	0.689	0.027
S79	G3	5.566499342	0.679568112	2.63	1336.7	5.782	0.825	40.418	20.99	0.979	11.918	15.755	0.751	0.877	7.252	7.8	93.333	194.889	95.556	1.021	0.097
S80	G2	3.337909958	1.006198835	2.17	2215.88	3.989	0.817	38.642	24.473	1.277	24.303	16.505	0.692	1.09	9.175	7.76	121.667	241.444	124.111	1.086	0.071
S81	G3	4.46066945	0.87644825	2.23	1692.5	10.208	0.733	42.145	21.414	1.791	27.475	14.694	0.701	0.873	8.341	7.19	47	106.333	48.333	1.241	0.027
S82	G5	5.566499342	0.679568112	2.63	1294.5	8.722	0.633	42.324	18.946	0.735	13.103	10.087	0.517	2.303	6.502	7.42	30.889	57.667	41	1.369	0.027
S83	G4	6.320334383	0.448930515	2.14	1064.6	23.879	0.7	45.251	26.779	0.747	4.997	9.666	0.661	2.996	10.032	7.74	83.778	176.889	84.111	1.003	0.03
S84	G4	11.18132935	0.472301312	0.72	986.98	11.152	0.29	35.2	4.966	6.914	31.929	12.379	0.668	2.167	8.388	8.3	46.333	108	44.556	1.06	0.05
S85	G5	12.29541423	0.320248381	1.02	403.6	12.152	0.185	34.799	12.417	0.702	49.333	3.627	0.559	1.149	4.666	7.77	46.833	127	57.5	1.432	0.008
S86	G4	10.59358369	0.762701286	1.82	752.21	4.536	0.203	31.589	6.804	3.267	25.037	12.416	0.706	2.852	7.713	8.24	69.556	152.556	69.333	1.035	0.025
S87	G4	11.42750703	1.081483392	1.26	795.26	14.733	0.537	39.775	7.48	3.316	29.954	12.014	0.663	2.193	7.135	7.78	77	167.778	80.889	0.815	0.034
S88	G4	10.99158375	1.311716375	1.15	742.5	21.167	0.675	36.954	0	20.528	90.19	11.47	0.47	0.823	8.218	7.77	82	170	83.667	1.094	0.064
S89	G2	8.702083833	0.888350861	1.93	1232.7	30.689	0.9	40.087	17.957	0.822	41.338	37.582	1.438	1.437	11.07	7.49	161.111	310.333	147.111	0.757	0.198
S90	G4	8.930001817	0.828998351	1.74	1023.6	10.741	0.65	36.827	13.981	7.897	53.793	16.084	0.85	2.26	5.98	7.74	48	129	47.333	1.168	0.091
S91	G4	10.58042043	0.70429253	1.25	665.4	9.817	0.433	36.005	21.563	0.837	43.841	12.825	0.399	1.118	9.003	7.78	72.467	155.133	73.933	1.343	0.051
S92	G4	10.36800028	0.58873005	1.24	998	#N/A	#N/A	39.882	25.406	0.264	19.023	14.872	0.602	1.359	7.376	7.75	70.067	149.4	69.4	1.435	0.076
S93	G5	11.37458699	0.444406772	1.06	854	22.65	0.483	39.648	9.814	0.506	30.449	15.511	0.977	1.592	9.085	7.57	81.333	166.667	82.667	1.15	0.016
S94	G3	12.44066771	0.478880295	0.94	371.7	53.048	1	37.97	24.4	1.573	17.896	#N/A	0.717	2.028	13.388	7.4	934.333	2350	967.167	0.75	0.198
