# Supplementary material for: Spatial Differentiation and Environment-Driven Mechanisms of Locust Community Structure in the Xinjiang Region Along the Sino-Kazakh Border
Source: Insects. 2026 Mar 22;17(3):348. doi: 10.3390/insects17030348 (PMC13026512; doi:10.3390/insects17030348)
Supplement: Supplementary file 1 [file insects-17-00348-s001.zip › table S1.csv]

	SP1	SP2	SP3	SP4	SP5	SP6	SP7	SP8	SP9	SP10	SP11	SP12	SP13	SP14	SP15	SP16	SP17	SP18	SP19	SP20	SP21	SP22	SP23	SP24	SP25	SP26	SP27	SP28	SP29	SP30	SP31	SP32	SP33	SP34
S1	0	0	0	1	0	0	0	0	0	6	0	0	0	0	0	0	0	0	0	0	0	0	0	0	0	0	0	0	0	1	0	0	12	0
S2	0	0	0	0	0	0	0	0	0	0	0	0	0	0	0	0	0	0	0	0	0	0	0	0	0	0	0	0	0	0	0	0	16	0
S3	0	0	0	0	0	0	10	12	0	0	2	0	0	0	7	0	0	0	0	0	0	0	0	0	0	0	0	0	0	0	0	0	0	0
S4	0	0	0	0	0	8	70	6	0	0	3	0	0	0	0	0	0	0	0	0	0	0	0	0	0	0	0	0	0	7	0	0	0	0
S5	0	0	0	0	0	0	18	94	0	0	10	0	0	0	0	0	0	0	0	0	0	0	0	0	0	0	0	0	0	65	0	0	0	0
S6	0	0	0	0	0	1	2	6	0	0	26	0	0	0	0	0	0	0	0	0	0	0	0	0	0	0	0	0	0	22	0	0	0	0
S7	0	0	0	0	0	12	13	34	0	3	16	0	2	0	1	0	0	0	0	0	0	0	0	0	2	0	0	0	0	65	0	0	0	0
S8	0	0	0	0	0	29	34	75	0	0	26	0	0	0	5	0	0	0	0	0	0	0	0	0	0	0	0	0	0	39	0	0	0	0
S9	0	0	0	0	0	1	0	0	0	1	2	0	0	0	0	0	0	0	0	0	0	0	0	0	0	0	0	0	0	48	0	0	0	0
S10	0	0	0	0	0	3	0	0	0	0	0	0	6	0	0	0	0	0	0	0	0	0	0	0	0	0	0	0	0	113	0	0	0	0
S11	0	0	0	0	0	0	0	0	0	0	0	0	0	0	0	0	0	0	0	0	0	0	0	0	0	0	0	0	0	16	0	0	0	0
S12	0	0	0	0	0	57	20	22	0	0	26	0	0	0	0	0	0	0	0	0	0	0	0	0	0	0	0	0	0	14	0	0	0	0
S13	0	0	0	0	0	9	23	2	0	0	37	0	0	0	0	0	0	0	0	0	0	0	1	0	0	1	0	0	0	14	0	0	0	0
S14	14	0	0	0	0	0	15	0	0	0	28	0	0	0	0	0	0	0	0	0	0	0	0	0	0	0	0	0	0	15	0	0	1	0
S15	0	22	0	0	2	0	1	0	0	0	3	0	0	0	0	0	0	0	0	0	0	0	0	0	0	0	0	0	0	3	0	0	0	0
S16	0	0	0	0	0	37	4	4	0	0	70	0	0	0	0	0	0	0	0	0	0	0	0	0	0	2	0	0	0	205	0	0	0	0
S17	0	0	0	0	0	1	5	6	0	0	71	0	0	0	0	0	0	0	0	0	0	0	0	0	0	3	0	0	0	61	0	0	0	0
S18	0	0	0	0	0	2	9	15	0	0	25	0	0	0	0	0	0	0	0	0	0	0	0	0	0	0	0	0	0	58	0	0	0	0
S19	0	0	0	0	0	7	11	11	0	0	10	0	7	0	0	0	0	0	0	0	0	0	0	0	0	1	0	0	0	30	0	0	0	0
S20	0	0	0	0	0	0	0	0	0	0	46	0	0	0	0	0	0	0	0	0	0	0	146	0	0	11	0	0	0	2	0	0	0	0
S21	0	0	0	0	0	3	5	0	0	14	94	0	0	0	0	0	0	0	0	0	0	0	0	0	4	2	0	0	0	31	0	0	0	0
S22	0	0	0	0	0	4	72	2	0	0	3	0	0	0	0	0	0	0	0	0	0	2	1	0	0	3	0	0	0	6	0	0	0	0
S23	0	0	0	0	0	0	0	0	0	0	4	0	0	0	0	0	0	0	0	0	0	0	1	0	0	0	0	0	0	4	0	0	0	0
S24	0	0	0	0	0	6	45	4	0	0	58	0	0	0	0	0	0	0	0	0	4	0	2	0	0	8	0	0	0	76	0	0	0	0
S25	0	0	0	0	0	0	5	0	0	0	12	0	0	0	0	0	0	0	0	0	0	0	55	0	0	4	0	0	0	2	0	0	0	0
S26	0	0	0	0	0	41	35	6	0	0	47	0	1	0	0	0	0	0	0	0	2	0	6	0	0	14	0	1	0	36	0	0	0	0
S27	0	0	0	0	0	0	4	0	0	0	28	0	0	0	0	0	0	0	0	0	0	0	102	0	0	2	0	0	0	0	0	0	0	0
S28	0	0	0	0	0	0	0	0	0	4	0	0	0	0	0	0	0	0	0	0	0	0	0	0	0	0	0	0	7	0	0	0	14	0
S29	0	0	0	0	0	0	0	0	0	0	0	0	0	0	0	0	0	0	0	0	0	0	0	1	0	0	0	0	0	0	0	6	2	0
S30	26	0	8	0	0	0	0	0	0	12	42	0	0	0	0	0	7	0	0	10	0	0	0	0	0	0	0	0	0	38	0	0	10	0
S31	0	0	0	0	0	0	0	0	0	16	0	0	0	0	0	0	6	0	1	1	0	0	0	0	0	0	0	0	0	0	0	0	17	0
S32	18	0	0	0	0	8	0	0	0	33	52	0	0	0	0	0	0	0	0	0	0	0	0	0	0	0	0	0	15	26	0	0	4	0
S33	5	0	0	0	0	1	0	0	0	9	12	0	0	0	0	0	0	0	0	0	0	0	0	0	3	0	0	0	19	32	0	0	3	0
S34	0	0	0	0	0	8	0	0	0	1	5	0	10	0	0	0	0	0	3	0	0	0	0	0	0	0	0	0	0	3	0	0	0	0
S35	0	0	0	0	0	0	0	0	0	0	0	0	0	0	0	0	0	0	0	0	0	0	0	0	0	0	0	0	20	0	0	0	4	0
S36	0	0	0	0	0	3	0	0	0	0	0	0	0	0	0	0	0	0	0	0	0	0	0	0	0	0	0	0	0	4	0	0	4	0
S37	0	0	0	0	0	12	0	0	0	0	1	0	4	0	0	0	0	0	0	0	0	0	0	0	0	0	0	0	0	0	0	0	0	0
S38	0	0	0	0	0	0	0	0	0	0	2	0	0	0	0	0	0	0	0	0	0	0	0	0	0	0	0	0	0	1	0	0	0	0
S39	2	0	0	0	0	2	0	0	0	0	23	0	0	0	0	0	0	0	0	2	0	0	0	0	0	0	0	0	10	2	0	0	0	0
S40	0	0	0	0	0	0	0	0	0	0	0	0	0	0	0	0	1	0	0	0	0	0	0	0	2	0	0	0	0	0	0	0	20	0
S41	0	0	0	0	0	13	10	1	0	0	49	0	0	1	0	2	0	0	0	0	1	0	6	0	0	0	0	8	0	4	0	0	0	0
S42	0	0	0	0	0	12	3	5	0	0	29	0	1	0	0	2	0	0	0	0	20	0	0	0	0	0	0	0	0	10	0	0	0	0
S43	0	0	0	0	0	0	0	0	0	0	21	0	0	0	0	0	0	0	0	0	0	0	12	0	0	0	0	0	0	36	0	0	0	0
S44	0	0	0	0	0	0	12	5	0	0	51	0	0	0	4	0	0	0	0	0	0	0	2	0	0	0	0	0	0	0	0	0	0	0
S45	3	0	0	0	0	27	24	6	0	0	24	0	3	0	0	0	0	0	0	0	12	0	0	0	0	0	0	0	0	48	0	0	0	0
S46	1	0	0	0	0	10	17	14	0	3	17	0	0	0	0	0	0	0	0	0	27	0	0	0	0	0	0	2	0	45	0	0	0	0
S47	0	0	0	0	0	0	126	12	0	0	18	0	3	0	6	0	0	0	0	0	0	0	33	0	0	0	0	0	0	0	0	0	0	0
S48	0	0	0	0	0	0	0	0	0	0	15	0	6	0	0	0	0	0	0	0	0	0	0	0	0	0	0	9	0	30	0	0	0	0
S49	0	0	0	0	0	0	3	0	3	0	0	0	0	0	0	0	0	0	0	0	0	0	0	0	0	0	3	0	0	0	0	0	0	0
S50	0	0	0	0	0	0	2	0	2	0	0	0	0	0	3	0	0	0	0	0	0	0	0	0	0	0	0	0	0	0	0	0	0	0
S51	2	0	0	0	1	4	0	0	0	0	15	0	0	0	0	0	0	0	0	0	0	0	0	0	0	0	0	0	0	15	0	0	1	0
S52	0	0	0	0	0	2	0	0	0	0	27	0	0	0	0	0	0	0	0	0	0	0	0	0	0	0	0	0	0	0	0	0	0	0
S53	0	0	0	0	0	2	4	0	0	0	1	0	0	0	0	9	0	0	0	0	0	0	0	0	0	0	0	0	0	0	0	0	0	0
S54	0	0	0	0	0	0	0	0	0	0	66	0	2	0	1	0	0	0	0	0	0	0	18	0	0	0	0	0	0	0	0	0	0	0
S55	0	0	0	0	0	0	8	0	0	0	0	0	4	0	0	0	0	0	0	0	0	0	0	0	0	0	0	0	0	0	0	0	0	0
S56	0	0	0	0	0	0	1	0	0	0	0	0	0	0	3	0	0	0	0	0	0	0	0	0	0	0	0	0	0	0	0	0	0	0
S57	0	0	0	0	0	14	12	1	0	0	0	0	0	0	1	0	0	8	0	0	0	0	0	0	0	0	0	0	0	0	0	0	0	0
S58	0	0	0	0	0	2	1	0	0	0	0	0	0	9	0	0	0	0	0	0	0	0	0	0	0	0	0	0	0	0	0	0	0	0
S59	0	0	0	0	0	2	2	0	0	0	0	0	0	2	0	0	0	0	0	0	0	0	0	0	0	0	0	0	0	0	0	0	0	0
S60	0	0	0	0	0	9	6	5	0	0	15	0	0	0	0	0	0	0	0	0	0	1	0	0	0	0	0	0	0	11	0	0	0	0
S61	0	0	0	0	0	2	2	0	0	0	0	0	0	0	0	0	0	0	0	0	0	0	0	0	0	0	0	0	0	0	0	0	0	0
S62	0	0	0	0	0	1	0	0	0	0	70	4	0	0	0	0	0	0	0	0	0	0	0	0	23	0	0	0	0	6	0	0	0	0
S63	0	0	0	0	0	0	0	0	0	0	1	0	0	0	0	0	0	0	0	0	0	0	0	21	4	0	0	0	0	0	0	0	2	0
S64	0	0	0	0	0	0	0	0	0	0	0	0	0	0	0	0	0	0	0	0	0	0	0	4	0	0	0	0	0	0	0	0	0	0
S65	0	0	0	0	0	4	0	0	0	0	14	0	0	0	0	0	0	0	0	0	0	0	2	9	5	0	0	0	0	14	0	0	1	0
S66	0	0	0	0	0	0	9	2	0	0	0	0	0	0	17	0	0	1	0	0	0	0	0	0	0	0	0	0	0	3	0	0	0	0
S67	0	0	0	0	0	11	7	1	0	0	4	0	0	0	0	0	0	0	0	0	0	0	0	0	0	0	0	0	0	11	0	0	0	0
S68	0	0	0	0	0	12	0	0	0	0	0	0	0	0	0	0	0	0	0	0	0	0	20	0	0	0	0	0	0	2	0	0	0	0
S69	0	0	0	0	0	1	15	0	0	0	0	0	0	0	1	0	0	0	0	0	0	0	1	0	0	0	0	0	0	0	0	0	0	0
S70	0	0	0	0	0	0	0	0	0	0	0	0	0	0	2	0	0	0	0	0	0	0	0	0	0	0	0	0	0	0	0	0	0	0
S71	0	0	0	0	0	0	0	0	0	0	0	0	0	0	3	0	0	0	0	0	0	0	0	0	0	0	0	0	0	0	0	0	0	3
S72	0	0	0	0	0	1	0	0	0	0	0	0	0	0	0	0	0	0	0	0	0	0	0	0	0	0	0	0	0	0	0	0	0	0
S73	0	0	0	0	0	0	0	0	0	0	8	0	0	0	0	0	0	0	0	0	0	0	0	0	0	0	0	0	0	0	0	0	0	0
S74	0	0	0	0	0	4	0	0	0	0	2	0	0	0	0	0	0	0	0	0	0	0	0	0	0	0	0	0	0	2	0	0	0	9
S75	0	0	0	0	0	0	0	0	0	1	0	0	0	0	0	0	0	0	0	0	0	0	0	0	0	0	0	0	1	0	0	0	4	0
S76	0	0	0	0	0	1	27	5	0	0	25	0	0	0	0	0	0	0	0	0	10	0	0	0	0	0	0	0	0	39	0	0	0	0
S77	0	0	0	0	0	10	77	5	0	0	58	0	0	0	4	0	0	0	0	0	0	0	21	0	0	0	0	0	0	4	0	0	0	0
S78	0	0	0	0	0	0	0	0	1	0	0	0	0	0	0	0	0	0	0	0	0	0	0	0	0	0	1	0	0	0	0	0	0	0
S79	0	0	0	0	0	11	2	0	0	0	0	0	3	0	3	0	0	0	0	0	0	0	1	0	0	0	0	0	0	3	0	0	0	0
S80	0	0	0	0	0	0	0	0	0	0	88	0	0	0	0	0	0	0	0	0	0	0	0	0	0	0	0	0	0	20	0	0	0	23
S81	0	0	0	0	0	24	0	0	0	2	20	0	0	0	0	0	0	0	0	0	0	0	0	0	0	2	0	0	0	6	0	0	1	18
S82	0	0	0	0	0	19	0	2	0	0	12	0	0	0	2	0	0	0	0	0	0	0	0	0	0	0	0	0	0	18	0	0	0	0
S83	0	0	0	0	0	1	3	0	0	0	0	0	0	0	0	0	0	0	0	0	0	0	0	0	0	0	0	0	0	2	0	0	0	0
S84	0	0	0	0	0	1	4	0	0	0	0	0	1	0	1	0	0	0	0	0	0	0	0	0	0	0	0	2	0	0	0	0	0	0
S85	0	0	0	0	0	0	5	0	0	0	0	0	0	0	0	0	0	0	0	0	1	0	0	0	0	0	0	0	0	41	0	0	0	0
S86	0	0	0	0	0	2	3	0	0	0	0	0	0	0	1	0	0	0	0	0	0	0	0	0	0	0	0	0	0	0	0	0	0	0
S87	0	0	0	0	0	2	8	0	0	0	11	0	3	0	1	1	0	0	0	0	0	0	4	0	0	0	0	0	0	0	0	0	0	0
S88	0	0	0	0	0	0	4	0	0	0	3	0	0	0	3	0	0	0	0	0	0	0	6	0	0	0	0	0	0	16	0	0	0	0
S89	0	0	0	0	0	0	0	0	0	0	4	0	0	0	0	0	0	0	0	0	0	0	0	0	0	0	0	0	0	0	0	0	15	0
S90	0	0	0	0	0	7	1	0	0	1	5	0	0	0	0	0	0	0	0	0	0	0	0	0	0	1	0	0	0	0	0	0	5	0
S91	0	0	0	0	0	0	42	0	0	0	13	0	0	0	15	1	0	0	0	0	0	0	8	0	0	0	0	0	0	0	2	0	0	0
S92	0	0	0	0	0	9	2	2	0	0	7	0	0	0	0	0	0	0	0	0	2	0	0	0	8	0	0	0	0	7	0	0	0	0
S93	0	0	0	0	0	2	2	0	0	0	0	0	0	0	2	0	0	0	0	0	0	0	0	0	0	0	0	0	0	0	0	0	0	0
S94	0	0	0	0	0	0	24	2	0	0	0	0	0	0	4	0	0	0	0	0	0	0	0	0	0	0	0	11	0	4	0	0	0	0
